# Supplementary material for: Vat Polymerization by Three-Dimensional Printing and Curing of Antibacterial Zinc Oxide Nanoparticles Embedded in Poly(ethylene glycol) Diacrylate for Biomedical Applications
Source: Polymers (Basel). 2023 Aug 29;15(17):3586. doi: 10.3390/polym15173586 (PMC10490083; doi:10.3390/polym15173586)
Supplement: Supplementary file 1 [file polymers-15-03586-s001.zip]

Archive with 1 entries (1 files):
- polymers-2583570-supplementary.pdf
